# Supplementary material for: Enhancing Phenanthrene Degradation by Burkholderia sp. FM-2 with Rhamnolipid: Mechanistic Insights from Cell Surface Properties and Transcriptomic Analysis
Source: Microorganisms. 2025 Nov 16;13(11):2608. doi: 10.3390/microorganisms13112608 (PMC12655266; doi:10.3390/microorganisms13112608)
Supplement: Supplementary file 1 [file microorganisms-13-02608-s001.zip]

Archive with 1 entries (1 files):
- microorganisms-3917218-supplementary.pdf
